# Supplementary material for: Climate acts as an environmental filter to plant pathogens
Source: ISME J. 2024 Jan 23;18(1):wrae010. doi: 10.1093/ismejo/wrae010 (PMC10926774; doi:10.1093/ismejo/wrae010)
Supplement: Supplementary_Tables_S3_S4_final_wrae010 [file supplementary_tables_s3_s4_final_wrae010.xlsx]

## Sheet: Table_S3
Table S3. Association between Phytophthora species during autumn and environmental factors. Association between the relative abundance of Phytophthora species during autumn along the altitudinal gradient and environmental factors other than climate. Estimate and p value of each association is shown. Empty cells indicate species that were not detected during autumn along the altitudinal gradient. …
			Topography												Plant diversity				Water chemistry
			urban		agricultural		forest		area		aspect		slope		watershed		riverbank		doc		suva_254		hix		fi		peak_a		peak_c		peak_m		peak_t		peak_b
Species	streams	climate	coef_estimate	p_value	coef_estimate	p_value	coef_estimate	p_value	coef_estimate	p_value	coef_estimate	p_value	coef_estimate	p_value	coef_estimate	p_value	coef_estimate	p_value	coef_estimate	p_value	coef_estimate	p_value	coef_estimate	p_value	coef_estimate	p_value	coef_estimate	p_value	coef_estimate	p_value	coef_estimate	p_value	coef_estimate	p_value	coef_estimate	p_value
Phytophthora andina	0
Nothophytophthora amphigynosa	0
Nothophytophthora 'liri'	0
Phytophthora 'personii'	0
Nothophytophthora 'irlandica'	0
Phytophthora siskiyouensis	1	0.593202	-46.0455	0.593795	-82.6495	0.00178003	83.2322	0.000650773	-0.00262476	0.0323233	0.00600465	0.910003	-0.233111	0.139827	13.1669	1.49929e-27	-37.6515	0.0891	-0.180467	0.857341	0.641641	0.531068	-0.11986	0.744578	-3.60633	0.251536	86.7977	0.0173758	-5.05942	0.656326	-11.0786	0.68221	98.9032	0.555199	89.9399	0.741102
Phytophthora syringae	58	0.0144301	-0.0967631	0.794767	-0.0301212	0.0941535	0.030115	0.0915352	-0.000164506	0.0705013	-0.0041352	0.696607	0.0483458	0.146485	-0.166368	0.745632	0.798706	0.0804815	-0.28362	0.188477	0.316217	0.219228	-0.0167637	0.794651	-0.0470095	0.91795	-16.5467	0.190009	-2.8958	0.138965	-9.43388	0.0755577	-41.4274	0.447487	-32.0589	0.642264
Phytophthora chlamydospora	36	0.0153947	-0.50669	0.484308	-0.0382871	0.156597	0.0394822	0.144126	-0.000158432	0.199406	-0.0105838	0.432893	0.0244467	0.606971	0.415115	0.567374	0.422583	0.516359	-0.327416	0.271952	0.360611	0.276252	-0.051047	0.587051	-1.32728	0.0962861	-20.3683	0.231188	-11.0578	0.00468297	-19.9159	0.0180805	-66.5344	0.362569	-66.5051	0.47816
Nothophytophthora intricata	7	0.262251	-0.747607	0.64931	-0.116896	0.130177	0.121111	0.119535	-0.00232018	0.000333631	-0.0193861	0.447026	-0.0864482	0.347114	-0.342398	0.793475	0.226615	0.856875	-0.913008	0.179878	1.01733	0.0413245	-0.588424	0.0334545	-0.806059	0.576696	-51.9056	0.106445	-32.2169	0.000294316	-66.3982	0.00031329	-247.665	0.106976	-321.992	0.0810469
Phytophthora cactorum	34	0.0211039	-3.36108	0.107163	-0.0569574	0.0465871	0.0506524	0.0654502	-0.000375696	0.0166823	-0.000637449	0.964543	0.053233	0.278498	-0.95807	0.136602	1.41217	0.00961929	-0.234675	0.438109	0.0382314	0.921303	-0.0230734	0.80289	1.02087	0.0374448	-25.386	0.156321	0.309638	0.870116	-4.10593	0.548697	-168.892	0.0472898	-195.395	0.0493075
Phytophthora plurivora	19	0.027186	0.0888103	0.89228	-0.0718436	0.142147	0.0697207	0.148937	-0.000304415	0.24075	-0.0169896	0.421627	0.0341966	0.656211	1.29628	0.222893	-2.20512	0.0473991	-1.24537	0.0459414	0.421931	0.399424	0.165081	0.0315327	-0.00641243	0.995	5.96054	0.827221	-5.72124	0.29597	-20.7139	0.156967	-302.051	0.0309079	-223.904	0.161522
Phytophthora fragariae	3	0.0345228	-50.1531	0.441604	-0.0563466	0.448978	0.0564465	0.443341	-0.000114208	0.679389	0.0799075	0.104302	0.0958549	0.365138	-1.48574	0.373688	1.33752	0.380554	0.567128	0.150674	1.36261	0.0369691	0.139713	0.333263	0.626693	0.600925	38.8833	0.342198	3.86586	0.0263237	13.5039	0.00739201	193.212	0.0773409	221.958	0.301491
Phytophthora primulae	0
Phytophthora taxon castitis	0
Phytophthora brassicae	0
Phytophthora 'ohioensis'	4	0.34344	-52.6375	0.41098	-0.00872499	0.855202	0.0099203	0.83575	9.84944e-05	0.452532	0.0375278	0.319532	-0.0135453	0.901805	1.05068	0.537986	-0.885707	0.586359	0.0345366	0.952967	-1.20692	0.109793	-0.276947	0.340688	-0.694764	0.672052	45.224	0.181515	-10.3992	0.259337	-16.0899	0.399913	-279.116	0.143865	56.0517	0.768006
Phytophthora fragariaefolia	0
Phytophthora pinifolia	0
Phytophthora trifolii	0
Phytophthora megasperma	3	0.0970694	-50.7902	0.470512	0.0240737	0.49302	-0.0232277	0.508561	2.69234e-05	0.894265	0.019934	0.647006	-0.202911	0.0579885	-2.97987	0.0633974	0.817323	0.620274	1.27166	0.00299554	-0.192267	0.835749	-0.127529	0.623212	-0.321943	0.850958	-79.6191	0.0461921	-0.252939	0.96084	6.70938	0.501583	69.4322	0.611168	-198.801	0.454985
Phytophthora pseudosyringae	15	0.00251619	-1.05432	0.548814	-0.0187263	0.654416	0.0191319	0.645492	-0.000697422	0.0516638	0.00466303	0.857408	0.0101689	0.901674	1.64466	0.183706	-2.91013	0.0265644	-0.0888006	0.854373	0.297717	0.617402	0.20428	0.00218668	-0.949257	0.447936	26.5999	0.310718	-0.956499	0.804378	-2.57721	0.815865	65.2569	0.482302	33.311	0.820381
Phytophthora gonapodyides	86	1.28443e-18	-0.897349	0.0475812	-0.0843304	1.5142e-05	0.0804298	1.24225e-05	-4.72463e-05	0.338942	-0.00841938	0.259088	0.147348	3.28975e-11	-0.424165	0.23876	-0.0468833	0.894805	-0.638063	0.00038143	0.115358	0.547979	0.00285133	0.949758	0.430395	0.157931	-3.1358	0.728543	-0.718273	0.51684	-6.93976	0.0598555	-50.6221	0.209305	26.4266	0.567822
Phytophthora gregata	1	0.00385151	-48.7292	0.593803	-0.332448	0.191848	0.23511	0.250272	1.25708e-05	0.964507	0.0318309	0.589417	0.00642441	0.969187	-14.417	3.58788e-20	1.51245	0.454135	0.0414764	0.962981	1.50375	0.00348414	-0.0486975	0.881594	-0.58464	0.809708	53.5601	0.241994	0.899623	0.873979	1.50887	0.935969	-94.7302	0.728968	-634.626	0.0654627
Phytophthora europaea	0
Phytophthora obscura	1	0.48012	-43.8467	0.593792	-74.8726	0.00177985	75.3724	0.000650676	-0.0085635	6.75859e-10	0.0226327	0.692794	0.130589	0.360798	-314.301	2.45633e-207	0.538041	0.811312	-4.8662	0.00180278	8.9814e-15	1	-0.273853	0.538297	1.43404	0.183349	-122.402	0.0073885	-31.3685	0.0812171	-115.485	0.000397862	-758.899	0.00499989	-846.664	0.00703606
Phytophthora ramorum	0
Phytophthora cambivora	14	0.042478	-0.753148	0.439781	-0.0493037	0.141257	0.0508461	0.129998	-0.000224727	0.16083	-0.0154852	0.296373	-0.0145693	0.788822	-0.217067	0.781144	0.12386	0.869066	0.00383521	0.990194	0.574062	0.133204	0.0306865	0.748091	-0.983753	0.279591	-38.9312	0.0491856	0.443375	0.833476	-0.288724	0.966699	-101.246	0.27407	-214.584	0.0702598
Phytophthora gallica	28	0.0578435	0.58282	0.0155088	-0.0215083	0.34258	0.0173255	0.427683	-0.000123215	0.269002	0.0325863	0.0425231	-0.114719	0.0139885	-0.120905	0.857929	-0.543492	0.417854	0.435048	0.0235455	0.327417	0.32028	-0.156722	0.138727	-0.889788	0.203275	11.2806	0.483931	0.701924	0.674209	3.49793	0.470707	56.6409	0.325178	6.45935	0.939765
Phytophthora riparia	0
Phytophthora cryptogea	31	2.2398e-10	-0.00172091	0.99735	0.00849629	0.675085	-0.00807484	0.688055	-8.2039e-05	0.480195	-0.0143039	0.289357	-0.171278	0.000695414	-1.60589	0.0137101	-0.53272	0.480943	0.327391	0.123483	0.13989	0.680002	-0.255475	0.0278835	-1.49975	0.0505323	-13.1682	0.419784	-2.00451	0.401717	1.0953	0.835807	57.2898	0.310916	39.5158	0.627153
Phytophthora bilorbang	52	0.0313434	0.0370996	0.898337	0.0221035	0.0281187	-0.0215152	0.0315215	-1.45284e-05	0.799323	-0.00223895	0.811883	-0.0476389	0.140014	0.0358647	0.937484	0.459553	0.269527	0.0564385	0.734795	0.350759	0.125749	0.0254823	0.627121	-0.385822	0.374926	1.58759	0.884373	-1.36316	0.360982	-1.42054	0.716692	1.1799	0.97836	-55.7632	0.349601
Phytophthora lacustris	88	1.95742e-07	0.346861	0.0546094	0.0298678	7.33966e-05	-0.0294094	7.85865e-05	0.00010083	0.00238077	0.0104847	0.0983606	-0.0849608	2.66714e-05	0.572207	0.0557661	-0.181979	0.522059	0.353755	0.000594147	-0.123319	0.413927	0.00238193	0.946955	-0.448937	0.0964616	0.423857	0.952236	0.790591	0.308259	5.37233	0.0194848	106.025	7.40933e-05	68.3573	0.0573205
Phytophthora erythroseptica	5	0.000183795	-0.6211	0.680155	0.00165089	0.963997	-0.000848283	0.981421	2.63583e-05	0.858497	0.0566674	0.0947937	-0.0470739	0.623095	-0.387625	0.775169	0.752246	0.522729	-0.0589917	0.908945	0.127656	0.84932	-0.281805	0.258424	-1.2827	0.425876	-26.1761	0.415849	-5.35439	0.390281	-9.10119	0.512036	64.1894	0.557635	0.814024	0.996173
Phytophthora psychrophila	13	0.0192693	0.570494	0.240609	0.0250681	0.399937	-0.0257598	0.373542	-0.000102858	0.658359	-0.010867	0.70346	-0.12168	0.22415	0.396135	0.793712	-3.42019	0.0404726	-0.241712	0.699725	-1.0477	0.195983	-0.580408	0.114321	1.0702	0.234257	-108.558	0.000368699	1.33905	0.669672	-1.21604	0.923787	-196.211	0.276847	-71.3856	0.721851
Phytophthora quercina	9	0.0721509	0.458315	0.441744	0.0447727	0.0298955	-0.0445306	0.0282131	4.19838e-05	0.809841	-0.005785	0.866346	-0.0996075	0.34793	0.942906	0.588389	-3.28828	0.0781522	-0.391911	0.605115	-0.471743	0.578066	0.105279	0.485248	1.7988	0.00024115	36.0498	0.239672	6.44473	4.07254e-08	21.2875	1.37607e-06	-332.44	0.0761357	-618.232	0.00420713
Halophytophthora fluviatilis	41	0.0498827	0.498007	0.0153761	0.0287719	0.00742538	-0.0296838	0.00443732	3.85729e-05	0.48143	0.00249365	0.817732	-0.0845379	0.0303635	0.286843	0.57722	0.405825	0.393144	0.165068	0.34677	-0.0224013	0.930628	-0.0238496	0.710406	0.184662	0.658108	0.444283	0.970764	1.80695	0.0795105	6.68393	0.0362329	23.7189	0.608519	-12.7411	0.843767
Phytophthora pisi	1	0.00284075	-46.8985	0.593797	-0.0190091	0.813888	0.0204345	0.800791	0.000238397	0.00126263	0.321484	4.0977e-07	-0.015547	0.926278	3.71485	0.0930036	1.51234	0.454168	-1.11256	0.404896	-1.39553	0.17953	0.258801	0.0327543	-1.82669	0.523274	-31.7317	0.598522	-28.0909	0.113244	-50.5087	0.162629	-52.1946	0.839636	-189.72	0.589554
Phytophthora mississippiae	1	1.59629e-08	0.365217	0.721581	0.112153	4.62993e-28	-0.10973	8.91536e-27	6.45689e-05	0.779928	-0.0198284	0.642611	-2.21953	7.94187e-34	-1.11033	0.624611	-33.6854	0.08909	0.769866	0.0824407	0.485701	0.658728	0.0257125	0.927067	-0.55162	0.819166	18.7358	0.735134	2.04827	0.639939	11.6494	0.204629	185.789	0.0556472	205.199	0.325579
Phytophthora citrophthora	11	1.23048e-07	-2.80704	0.41328	-0.0128779	0.749799	0.0140991	0.727488	-0.000642236	0.104406	0.0110172	0.696904	0.0429613	0.618641	0.670264	0.600364	0.345006	0.776273	-1.47297	0.043183	-1.6711	0.00318168	-0.247596	0.345091	0.329191	0.776671	-19.7192	0.583989	-19.8317	0.045833	-33.719	0.0941859	-318.896	0.0994955	-133.389	0.509206
Phytophthora inundata	12	2.89284e-16	0.160508	0.800887	0.0549762	0.000111891	-0.054059	0.000148739	0.000153923	0.0253878	0.0117455	0.643738	-0.242465	0.00418951	-0.47082	0.680683	0.382983	0.714546	0.509573	0.08365	-0.128768	0.825466	-0.0688605	0.666861	-3.97539	0.00466261	-13.7368	0.628298	-2.68093	0.539833	1.15795	0.896848	57.2176	0.55136	-55.0634	0.714483
Phytophthora pistaciae	3	4.38076e-09	-52.199	0.509863	-0.0508848	0.506629	0.0536039	0.48697	-0.00505667	0.00305337	-0.0311488	0.287497	0.195782	0.040544	-0.713305	0.701843	1.19962	0.47119	-1.55123	0.16437	-0.483271	0.595721	0.157688	0.37411	-1.23949	0.52083	29.3311	0.529106	-1.3496	0.818739	-7.97329	0.663042	-39.973	0.830911	-233.832	0.413367
Phytophthora citricola	7	0.0108424	0.141006	0.903761	-0.0667386	0.484276	0.0641374	0.492307	-7.89577e-05	0.802815	-0.033426	0.286626	-0.164633	0.197753	-0.0477137	0.98167	1.05329	0.545757	0.473087	0.355668	0.191205	0.851314	-0.609867	0.174195	-0.604602	0.768478	16.6839	0.723317	0.579562	0.909953	7.19168	0.526738	111.345	0.393892	115.322	0.601242

## Sheet: Table_S4
Table S4. Association between Phytophthora species during spring and environmental factors. Association of the relative abundance of Phytophthora species during spring along the altitudinal gradient with environmental factors other than climate. Estimate and p value of each association is shown. Empty cells indicate species that were not detected during spring along the altitudinal gradient. The …
			Topography												Plant diversity				Water chemistry
			urban		agricultural		forest		area		aspect		slope		watershed		riverbank		doc		suva_254		hix		fi		peak_a		peak_c		peak_m		peak_t		peak_b
Species	streams	climate	coef_estimate	p_value	coef_estimate	p_value	coef_estimate	p_value	coef_estimate	p_value	coef_estimate	p_value	coef_estimate	p_value	coef_estimate	p_value	coef_estimate	p_value	coef_estimate	p_value	coef_estimate	p_value	coef_estimate	p_value	coef_estimate	p_value	coef_estimate	p_value	coef_estimate	p_value	coef_estimate	p_value	coef_estimate	p_value	coef_estimate	p_value
Phytophthora andina	0
Nothophytophthora amphigynosa	0
Nothophytophthora 'liri'	0
Phytophthora 'personii'	0
Nothophytophthora 'irlandica'	0
Phytophthora siskiyouensis	0
Phytophthora syringae	37	0.0202164	-0.93727	0.268329	-0.0457095	0.0585753	0.0475022	0.0502753	-4.53474e-05	0.598646	-0.00807714	0.513504	0.0868153	0.022048	0.116984	0.853407	0.029955	0.960585	-0.48004	0.0912121	-0.0436822	0.893207	-0.0756923	0.389867	0.516298	0.249979	5.29131	0.723495	-0.364574	0.841557	-4.38093	0.468395	-126.538	0.0736192	-152.125	0.0771365
Phytophthora chlamydospora	39	0.12072	-0.447907	0.468895	-0.0027705	0.87681	0.00353448	0.842606	-1.35272e-06	0.985899	0.00871867	0.524075	-0.0496033	0.262549	0.204212	0.750226	-0.518647	0.400121	0.201818	0.333869	-0.0249878	0.93835	-0.0338183	0.6776	-0.0058054	0.991609	-5.71097	0.710199	0.765196	0.615054	2.56236	0.582119	-57.1482	0.400898	-176.791	0.0696293
Nothophytophthora intricata	3	0.225677	0.374878	0.574477	-0.55818	0.0175503	0.312873	0.051849	-0.00114621	0.0902664	-0.0399501	0.0513371	-0.107216	0.366315	2.7116	0.103148	-42.8735	0.0101474	-0.183874	0.78406	1.27786	0.00199603	-0.219776	0.429664	-2.10594	0.292566	-6.18023	0.874737	-8.15007	0.351749	-13.1357	0.482699	5.48875	0.971431	-77.3299	0.724166
Phytophthora cactorum	32	0.0316741	-1.44434	0.255928	-0.0197719	0.414896	0.0208788	0.388964	-0.000141439	0.265348	-0.0283233	0.0190708	0.0744846	0.107962	-0.874457	0.190041	0.47007	0.490629	-0.144664	0.625637	-0.0800023	0.83653	0.0456855	0.588967	0.179221	0.776021	3.08515	0.86423	-0.489525	0.823674	-4.03834	0.558511	-54.5718	0.490539	-172.013	0.110491
Phytophthora plurivora	19	0.0782432	-0.710021	0.526691	-0.133277	0.0161222	0.137893	0.0132445	-0.00036488	0.0951446	-0.0365419	0.00969056	0.0246203	0.698292	-1.17182	0.175319	-1.12793	0.261196	-1.24949	0.0153499	-0.403712	0.401606	0.0181552	0.869053	0.339879	0.640251	34.6844	0.0772755	-4.11624	0.326665	-21.2675	0.0796666	-114.606	0.300072	-6.50413	0.956615
Phytophthora fragariae	1	1.68462e-07	-49.7736	0.593937	-122.885	0.00181167	123.619	0.000666077	7.18135e-05	0.748967	0.0428059	0.48015	0.269125	0.0184454	277.944	0	-43.8101	0.0893668	-7.16694	1.2825e-07	-7.04877	2.27563e-26	-0.0450662	0.889758	-4.62813	0.143734	-71.5814	0.209336	-88.8337	1.21213e-08	-150.319	2.12573e-07	-256.489	0.398385	-647.884	0.059808
Phytophthora primulae	11	1.10389e-12	-53.1962	0.240991	-0.533904	0.000519626	0.584595	0.000260907	-0.000309672	0.220903	-0.000740359	0.974757	0.138759	0.0893048	-1.7811	0.0586816	1.35545	0.145811	-3.11021	0.00233386	-1.36336	0.0171555	-0.0529115	0.724801	0.665817	0.395545	2.75955	0.918158	-1.35127	0.717893	-16.6722	0.218522	-95.8319	0.437664	19.3368	0.890045
Phytophthora taxon castitis	1	1.03132e-33	-50.3405	0.593812	0.011951	0.838967	-0.0109924	0.851687	-0.00484409	0.000544661	0.0294429	0.61525	0.0508347	0.751046	1.69656	0.489368	-41.2186	0.0891305	0.201027	0.802749	0.170756	0.887777	0.39958	1.53606e-10	-1.72859	0.542116	32.0392	0.538322	0.0602522	0.992729	2.87169	0.870491	112.6	0.472772	88.705	0.745111
Phytophthora brassicae	0
Phytophthora 'ohioensis'	0
Phytophthora fragariaefolia	0
Phytophthora pinifolia	0
Phytophthora trifolii	0
Phytophthora megasperma	10	0.00773529	0.409213	0.405209	0.0177705	0.509136	-0.018108	0.495368	4.99718e-06	0.970743	-0.0142883	0.483437	0.0317543	0.67145	0.451396	0.700692	1.86375	0.0515786	-0.706102	0.194183	0.348753	0.517513	0.312168	1.29199e-09	-0.231836	0.825302	29.595	0.222565	1.4445	0.565028	3.16481	0.708567	-201.499	0.146958	-544.278	0.00554578
Phytophthora pseudosyringae	8	0.408462	0.367902	0.481427	-0.132434	0.0786493	0.107995	0.111757	-0.000553644	0.0877606	-0.00206289	0.933962	0.0390621	0.634907	-0.448398	0.704936	0.92551	0.39121	-0.617143	0.285005	0.520521	0.359274	-0.879088	0.0261011	-0.576606	0.642876	-23.5378	0.427798	-13.0346	0.0781447	-29.4535	0.0778726	-91.3281	0.509509	59.8502	0.691196
Phytophthora gonapodyides	98	4.33046e-08	-0.737314	0.0151461	-0.038692	0.000155862	0.0395202	0.000102617	-7.14933e-05	0.0893129	-0.00771334	0.251759	0.0937614	1.68506e-05	0.235485	0.469249	-0.453327	0.148627	-0.304283	0.0168754	0.143093	0.385418	0.036442	0.349972	0.466959	0.0962457	-12.1984	0.119459	-1.08247	0.24765	-6.63693	0.0224717	-50.8399	0.111943	-4.13684	0.919731
Phytophthora gregata	0
Phytophthora europaea	3	2.39642e-06	-52.5861	0.515033	-0.405618	0.0905281	0.440103	0.0742871	-0.000671631	0.278968	-0.043054	0.0910518	0.44326	0.000188227	2.69014	0.139589	-6.00285	0.056014	-1.84436	0.110237	-0.428864	0.66998	-0.87979	0.0606362	-0.313707	0.869751	-50.96	0.295264	-10.9953	0.497703	-40.6782	0.597391	-319.341	0.198393	47.4657	0.841548
Phytophthora obscura	9	0.0385486	-51.8951	0.365297	-0.0427027	0.442379	0.0450121	0.421205	-0.000940066	0.0590077	0.0273779	0.415776	-0.0694245	0.480858	-0.413832	0.768639	0.902963	0.459313	0.331238	0.445036	0.0273783	0.970209	-0.525106	0.0900509	-1.81249	0.283497	63.5686	0.00714787	-0.734024	0.868373	1.91143	0.860388	148.194	0.0378437	141.834	0.323314
Phytophthora ramorum	0
Phytophthora cambivora	17	0.0481152	-0.585912	0.547085	-0.0107715	0.692807	0.0116387	0.668881	-8.80909e-05	0.519222	-0.00617361	0.729113	-0.041229	0.504151	1.53136	0.118669	-1.12276	0.220716	-0.0538105	0.874312	-0.698638	0.100313	0.0567657	0.531205	-2.4161	0.0229951	21.9352	0.242931	-4.83318	0.228616	-8.04138	0.374489	-29.3166	0.740561	-70.99	0.539254
Phytophthora gallica	8	0.0183033	-52.4164	0.26825	-0.0143512	0.697593	0.0156604	0.672042	-0.000193276	0.389903	0.0821997	0.00985921	-0.122085	0.1257	-0.33457	0.770708	0.660356	0.534378	0.366333	0.287159	0.552452	0.254083	-0.490189	0.0521993	-1.28036	0.303326	23.6439	0.348245	0.116392	0.970647	4.46196	0.563046	133.094	0.0393291	112.152	0.377002
Phytophthora riparia	1	0.00663779	-45.0776	0.593794	-79.2143	0.00177986	79.7655	0.000650686	-0.00272138	0.0281133	-0.0062866	0.897601	0.0530366	0.739991	-1.01794	0.656525	-36.8506	0.0890968	0.134454	0.873249	0.687266	0.49193	-2.25656	7.9358e-06	-3.38039	0.279966	-152.28	3.9814e-05	-15.166	0.330677	-17.7593	0.552497	-137.128	0.630604	-193.212	0.583137
Phytophthora cryptogea	9	0.0205126	0.320779	0.572221	0.0389043	0.0981084	-0.0384873	0.0989866	0.000191978	0.0204654	0.0560369	0.0660841	-0.205737	0.0186439	0.0251426	0.984194	3.00409	0.00185996	0.20244	0.632112	-0.159187	0.805942	-0.0778875	0.664506	-0.420646	0.732893	53.9227	0.0780201	-0.575684	0.878732	3.37359	0.709	165.705	0.00515112	180.884	0.121384
Phytophthora bilorbang	30	1.00888e-06	0.466262	0.139469	0.0400645	0.00514783	-0.0399214	0.00493687	0.000104255	0.0997915	0.0290515	0.125459	-0.159508	0.00658306	-0.873278	0.240803	-0.795993	0.296465	0.53022	0.00770291	0.103647	0.788825	-0.21573	0.101711	-1.1364	0.17488	5.40357	0.766383	0.0649135	0.975146	5.86299	0.219711	81.5693	0.159405	134.852	0.0830934
Phytophthora lacustris	71	1.48354e-17	0.493893	0.0311457	0.0423383	1.98378e-05	-0.041983	1.91142e-05	0.000106218	0.0133045	0.0240914	0.008771	-0.161985	1.40883e-08	0.573154	0.159321	0.670105	0.0699478	0.486463	0.000289732	0.01411	0.944924	-0.0203828	0.683562	-0.682582	0.0800155	6.68394	0.483433	2.13189	0.0276471	10.0623	0.000714867	89.0573	0.0122583	80.2162	0.0981005
Phytophthora erythroseptica	0
Phytophthora psychrophila	7	0.160817	-52.1785	0.309659	0.0114842	0.710671	-0.0105133	0.734154	-9.50547e-05	0.631567	-0.0227583	0.338758	-0.0450098	0.619192	-1.09423	0.360603	-3.13017	0.0400025	-0.451892	0.459386	-0.359166	0.596673	0.0148098	0.922722	-0.174384	0.882052	16.8401	0.585317	-2.8268	0.576624	-11.1241	0.44179	-231.306	0.164348	-62.0694	0.71836
Phytophthora quercina	3	0.170684	-52.3821	0.401427	-0.00880402	0.850736	0.00999486	0.83105	7.44592e-06	0.967547	-0.0308009	0.230195	-0.0184533	0.862581	1.56467	0.31333	0.122849	0.934224	-0.73362	0.354419	-1.25408	0.136063	-0.251585	0.362855	-0.883152	0.590159	24.2106	0.513563	-11.0755	0.2379	-16.6227	0.389254	-62.7628	0.710748	86.4055	0.620916
Halophytophthora fluviatilis	9	0.0149709	0.256507	0.674195	0.0315899	0.166922	-0.0311939	0.168483	1.72837e-06	0.990909	0.01456	0.611054	-0.0455371	0.601907	0.864126	0.508421	-1.65104	0.23873	-0.322203	0.560572	-0.331419	0.609495	0.10035	0.404104	1.08142	0.152743	36.1608	0.184228	4.28117	0.0101975	14.0244	0.0132587	-418.095	0.0134264	-407.707	0.036291
Phytophthora pisi	0
Phytophthora mississippiae	0
Phytophthora citrophthora	9	5.12534e-06	-0.049398	0.957637	0.00861324	0.801687	-0.00813317	0.811315	-0.000203541	0.415094	-0.0308409	0.105613	0.122017	0.104659	-0.190638	0.887083	-0.394092	0.76473	-1.14136	0.119938	-0.5371	0.503183	-0.28975	0.332878	-1.22612	0.460649	-20.0704	0.597309	-12.4653	0.185858	-16.727	0.366269	43.4917	0.752896	44.6756	0.819501
Phytophthora inundata	8	2.47529e-17	0.478246	0.20309	0.0665832	3.14265e-10	-0.0660299	3.62163e-10	0.000182293	0.000541017	0.0357372	0.168164	-0.342349	1.3374e-05	-0.691728	0.483166	0.206958	0.840174	0.444616	0.102801	-0.0527532	0.923587	-0.0738497	0.621468	0.374322	0.663519	37.0521	0.102935	2.93014	0.0752393	11.9779	0.0067844	126.291	0.0518488	107.099	0.343736
Phytophthora pistaciae	1	0.0278413	-43.7844	0.593792	-0.148426	0.357004	0.158475	0.336412	6.01635e-05	0.798305	0.0991501	0.120936	0.0143288	0.930985	1.6367	0.505503	1.51224	0.454151	-0.764927	0.53543	0.222799	0.852175	-0.165213	0.673746	0.279527	0.886998	-56.078	0.340156	-8.41088	0.526235	-26.4231	0.416915	47.0764	0.818474	-29.871	0.925315
Phytophthora citricola	7	0.0438667	-0.374752	0.752301	-0.153852	0.0686815	0.155998	0.063351	-0.000658546	0.08291	-0.00693937	0.781472	0.113638	0.132795	0.0748994	0.953173	-0.373164	0.763966	-0.332223	0.546359	0.645035	0.272545	-0.00404583	0.979222	0.262814	0.79608	3.9802	0.89577	-1.20369	0.771941	-8.0594	0.542451	-139.481	0.334439	-79.6707	0.647063
